# Supplementary material for: High-Mannose N-Glycans as Malignant Progression Markers in Early-Stage Colorectal Cancer
Source: Cancers (Basel). 2022 Mar 18;14(6):1552. doi: 10.3390/cancers14061552 (PMC8945895; doi:10.3390/cancers14061552)
Supplement: Supplementary file 1 [file cancers-14-01552-s001.zip]

Archive with 3 entries (3 files):
- supplementary figures.pdf
- Supplementary-Document-D1.pdf
- Supplementary-table_20220210.xlsx
